# Supplementary material for: Diversity of bacterial communities in the plasmodia of myxomycetes
Source: BMC Microbiol. 2022 Dec 22;22:314. doi: 10.1186/s12866-022-02725-5 (PMC9773492; doi:10.1186/s12866-022-02725-5)
Supplement: Supplementary file 3 — Additional file 3: Supplementary Table S4. The top 30 most abundant KEGG pathways and top 9 KO functions of bacterial communities associated with six myxomycetes by PICRUSt2. [file 12866_2022_2725_MOESM3_ESM.xlsx]

## Sheet: Sheet1
Table S4 The top 30 most abundant KEGG pathways and top 9 KO functions of bacterial communities associated with six myxomycetes by PICRUSt2
KEGG			Didymium iridis	Didymium squamulosum	Diderma hemisphaericum	Lepidoderma tigrinum	Fuligo leviderma	Physarum melleum
Pathway	Level 1	Metabolism	0.761828	0.762175	0.72604	0.738684	0.751325	0.759695
		Genetic Information Processing	0.0843375	0.0915579	0.0890289	0.0897958	0.0932623	0.0931601
		Environmental Information Processing	0.0794298	0.0760073	0.0961576	0.0869191	0.081509	0.0627526
		Human Diseases	0.0358858	0.0336921	0.0412533	0.0394846	0.0332363	0.0423817
		Cellular Processes	0.0244851	0.0251978	0.0354846	0.0320601	0.0269696	0.0290444
		Organismal Systems	0.0140335	0.0113699	0.012036	0.0130565	0.0136979	0.0129658
		Other	0	0	0	0	0	0
	Level 2	Carbohydrate metabolism	0.143491	0.14219	0.139195	0.139572	0.138984	0.144539
		Amino acid metabolism	0.135088	0.138056	0.125959	0.128725	0.13284	0.133066
		Global and overview maps	0.130288	0.13042	0.126805	0.128589	0.130751	0.131018
		Energy metabolism	0.0655226	0.0665326	0.0665573	0.0672192	0.0669191	0.0681005
		Metabolism of cofactors and vitamins	0.0605233	0.0593597	0.0619255	0.0622783	0.0620262	0.0619829
		Lipid metabolism	0.0482001	0.0459808	0.042274	0.0447814	0.0445803	0.0470212
		Xenobiotics biodegradation and metabolism	0.0497083	0.0479257	0.0393107	0.0390731	0.0461963	0.0401562
		Membrane transport	0.0463114	0.0439107	0.0517944	0.0456968	0.0460029	0.0303705
		Nucleotide metabolism	0.0408332	0.0428491	0.0419804	0.0423879	0.043321	0.0436897
		Translation	0.0343395	0.0363311	0.0359503	0.0357946	0.0377556	0.0369456
		Signal transduction	0.0331185	0.0320966	0.0443632	0.0412224	0.0355061	0.0323821
		Replication and repair	0.0319599	0.0364167	0.0335218	0.0343093	0.0352313	0.0362093
		Metabolism of other amino acids	0.0294635	0.0297111	0.0304445	0.0296765	0.029895	0.03062
		Metabolism of terpenoids and polyketides	0.0267878	0.0271649	0.0232977	0.0242581	0.0263117	0.0269517
		Glycan biosynthesis and metabolism	0.0190499	0.0196762	0.0149835	0.0189746	0.0176135	0.0181632
		Folding, sorting and degradation	0.0165935	0.0173382	0.0177596	0.0180801	0.0186239	0.0184149
		Cell motility	0.0115641	0.0121116	0.0229152	0.0189186	0.0145699	0.0141173
		Biosynthesis of other secondary metabolites	0.0128736	0.0123088	0.0133071	0.0131491	0.0118864	0.0143876
		Cancers: Overview	0.00779467	0.00751358	0.00935847	0.00856702	0.00811922	0.0083593
		Infectious diseases: Bacterial	0.00742963	0.00724518	0.00878663	0.00878833	0.00658115	0.00817026
		Drug resistance	0.00726233	0.00731372	0.00729088	0.00772509	0.0074679	0.00823622
		Cell growth and death	0.00689029	0.00600424	0.00841429	0.00772602	0.00671924	0.00889011
		Endocrine system	0.00693318	0.00552039	0.00529587	0.00609034	0.006984	0.00669708
		Neurodegenerative diseases	0.00561561	0.00528996	0.00744296	0.00662177	0.00546375	0.00727289
		Transport and catabolism	0.00603069	0.007082	0.00415519	0.00541549	0.00568047	0.00603695
		Nervous system	0.00266572	0.00179248	0.0025932	0.00275053	0.00226698	0.00234379
		Endocrine and metabolic diseases	0.00182492	0.00153259	0.00222887	0.00209147	0.00189542	0.00224861
		Environmental adaptation	0.00167124	0.00148951	0.00147422	0.0017136	0.00172874	0.00156766
		Transcription	0.0014446	0.00147193	0.00179729	0.00161186	0.00165155	0.00159034
		Cancers: Specific types	0.00145721	0.00123285	0.00170639	0.0016592	0.00107218	0.00211374
		Other	0.00726478	0.00613174	0.00711178	0.00653371	0.00535484	0.00833801
	Level 3	Biosynthesis of amino acids	0.0493772	0.0516688	0.051464	0.0519006	0.0510476	0.0508204
		Carbon metabolism	0.0424031	0.0425205	0.0425333	0.0428631	0.0439327	0.0453934
		ABC transporters	0.0332533	0.0337963	0.0362333	0.0301245	0.0326734	0.0144123
		Two-component system	0.0260256	0.0250324	0.0379496	0.0347231	0.0284523	0.025907
		Purine metabolism	0.0242592	0.0242982	0.0248002	0.0248393	0.0256086	0.0256905
		Ribosome	0.0207359	0.0225997	0.0222069	0.0222785	0.0230254	0.0235456
		Oxidative phosphorylation	0.0203337	0.0196885	0.0202885	0.0212331	0.0197918	0.0216871
		Pyrimidine metabolism	0.016574	0.0185509	0.0171802	0.0175486	0.0177124	0.0179992
		Fatty acid metabolism	0.0183726	0.0167191	0.0152939	0.0159535	0.0172371	0.0177957
		Valine, leucine and isoleucine degradation	0.016421	0.0154629	0.0139996	0.0148984	0.0143636	0.0171523
		Arginine and proline metabolism	0.0154276	0.0152743	0.0157458	0.0158142	0.0152785	0.0146458
		Pyruvate metabolism	0.0151839	0.0162819	0.0150589	0.0145774	0.0151902	0.0150948
		Butanoate metabolism	0.0161765	0.0155315	0.0126329	0.0134934	0.0144065	0.0149547
		Glycine, serine and threonine metabolism	0.0142565	0.0153418	0.0136951	0.0143684	0.013944	0.0144684
		Glyoxylate and dicarboxylate metabolism	0.0140055	0.0144498	0.0122893	0.0123856	0.0161086	0.0124926
		Propanoate metabolism	0.0140138	0.0142854	0.0118948	0.0123228	0.0141454	0.0135492
		2-Oxocarboxylic acid metabolism	0.0137007	0.014293	0.013005	0.0131652	0.0136268	0.0127345
		Amino sugar and nucleotide sugar metabolism	0.0130109	0.0131824	0.0137554	0.0139054	0.0123205	0.0141161
		Carbon fixation pathways in prokaryotes	0.0129694	0.0138233	0.0119291	0.0123576	0.0132789	0.0132739
		Bacterial secretion system	0.0124012	0.00948668	0.0133073	0.0143187	0.0124638	0.0151817
		Glycolysis / Gluconeogenesis	0.0121552	0.0130038	0.012634	0.0126975	0.0124704	0.0129689
		Aminoacyl-tRNA biosynthesis	0.01211	0.0115188	0.0121535	0.0118489	0.0125243	0.0120759
		Fatty acid degradation	0.0122214	0.010978	0.0102167	0.0106861	0.0117261	0.012852
		Alanine, aspartate and glutamate metabolism	0.0110527	0.0113049	0.0113843	0.0117469	0.0115674	0.0116299
		Porphyrin and chlorophyll metabolism	0.0114265	0.00911686	0.0121597	0.0115909	0.0112209	0.0121534
		Cysteine and methionine metabolism	0.00978786	0.0109302	0.0128068	0.0120864	0.0113223	0.0109015
		Methane metabolism	0.01048	0.0106645	0.00941332	0.0095955	0.0106586	0.0100016
		Citrate cycle (TCA cycle)	0.00978366	0.0105629	0.00976421	0.00971422	0.0100237	0.0100845
		Starch and sucrose metabolism	0.00949709	0.0093882	0.010248	0.0105812	0.00852762	0.0112414
		Tryptophan metabolism	0.0105432	0.0105866	0.00823489	0.00856115	0.0100916	0.0100835
		Other	0.48204	0.479658	0.475722	0.47782	0.475259	0.485092
KO	K03088	rpoE; RNA polymerase sigma-70 factor, ECF subfamily	0.00496077	0.0055826	0.0046037	0.00494972	0.00496078	0.00557381
	K02014	TC.FEV.OM; iron complex outermembrane recepter protein	0.00455531	0.00534599	0.00240536	0.00356339	0.00529381	0.00524603
	K00059	fabG; 3-oxoacyl-[acyl-carrier protein] reductase [EC:1.1.1.100]	0.00336753	0.00255639	0.00353249	0.00299515	0.00257629	0.0029264
	K01992	ABC-2.P; ABC-2 type transport system permease protein	0.00321807	0.00331762	0.00349491	0.00281138	0.00307992	0.00321811
	K02529	lacI, galR; LacI family transcriptional regulator	0.00298931	0.00387963	0.00354419	0.0032335	0.00283062	0.00361093
	K01990	ABC-2.A; ABC-2 type transport system ATP-binding protein	0.00283746	0.00308682	0.00302376	0.0024761	0.00280643	0.00283051
	K06147	ABCB-BAC; ATP-binding cassette, subfamily B, bacterial	0.00265841	0.00215242	0.00290078	0.00226651	0.0017471	0.00193468
	K02004	ABC.CD.P; putative ABC transport system permease protein	0.00252734	0.00321871	0.00223377	0.00232747	0.00314029	0.00299211
	K02003	ABC.CD.A; putative ABC transport system ATP-binding protein	0.00156467	0.00194883	0.00208029	0.00188765	0.00201876	0.00200491
	Other		0.971321	0.968911	0.972181	0.973489	0.971546	0.969663
